# Supplementary material for: Logistic PCA explains differences between genome-scale metabolic models in terms of metabolic pathways
Source: PLoS Comput Biol. 2024 Jun 24;20(6):e1012236. doi: 10.1371/journal.pcbi.1012236 (PMC11226097; doi:10.1371/journal.pcbi.1012236)
Supplement: S1 Table — Subsystems were ranked either according to the magnitude of the average loadings per subsystem for the first two principal components, |avg (Uj)|, or according to the average magnitude of the loadings per subsystem, avg |Uj|, see Eqs (2) and (3), respectively. † not within the top five in this ranking. ‡ not present in the original set of subsystems. (XLSX) [file pcbi.1012236.s008.xlsx]

## Sheet: Tabelle1
	before PRCOA1 reassignment			after PCROA1 reassignment
Subsystem j	Rj	|avg(Uj)|	avg|Uj|	Rj	|avg(Uj)|	avg|Uj|
Murein Recycling	4	0.0430	0.0612	4	0.0430	0.0612
Exchange	1	0.0332	0.0332	1	0.0332	0.0332
Anaplerotic Reactions	4	0.0222	0.0385	4	0.0222	0.0385
Histidine Metabolism	10	0.0211	0.0336	9	0.0148†	0.0287†
Cholesterol degradation	-‡	-‡	-‡	29	0.0759	0.0760
Murein Biosynthesis	3	0.0229	0.0265†	3	0.0229	0.0265†
Nucleotide Salvage Pathway	48	0.0139†	0.0310	48	0.0139†	0.0310
