# Supplementary material for: Logistic PCA explains differences between genome-scale metabolic models in terms of metabolic pathways
Source: PLoS Comput Biol. 2024 Jun 24;20(6):e1012236. doi: 10.1371/journal.pcbi.1012236 (PMC11226097; doi:10.1371/journal.pcbi.1012236)
Supplement: S2 Table — We reassigned “PRCOA1” to the newly created metabolic subsystem “Cholesterol degradation”. See text and S1 Table for details. (XLSX) [file pcbi.1012236.s009.xlsx]

## Sheet: Tabelle1
Reaction	Loading PC1	Loading PC2
HISDr	-0.0043	0.0052
HIUH_c	0.0058	0.0027
IG3PS_1	0.0034	0.0172
IVCS	-0.0715	-0.0406
IZPN	-0.0045	0.0055
IZPN_1	-0.0006	0.0013
PRCOA1†	-0.0633	0.0441
PYROX_1	-0.0123	-0.0194
PYRZAM	-0.0162	0.1061
URCN	-0.0043	0.0052
